# Supplementary material for: ByLimb: Development of a New Technique to Implant Intracorneal Ring-Segments from the Perilimbal Region
Source: Life (Basel). 2023 May 30;13(6):1283. doi: 10.3390/life13061283 (PMC10302177; doi:10.3390/life13061283)
Supplement: Supplementary file 1 [file life-13-01283-s001.zip]

Archive with 1 entries (1 files):
- life-2344061-supplementary.mp4
